# Supplementary material for: The Mediating Role of Gut Microbiota on the Association Between Dietary Quality and Cancer-Related Fatigue Among Breast Cancer Patients: A Cross-Sectional Study
Source: Nutrients. 2024 Dec 18;16(24):4371. doi: 10.3390/nu16244371 (PMC11676191; doi:10.3390/nu16244371)
Supplement: Supplementary file 1 [file nutrients-16-04371-s001.zip]

Archive with 1 entries (1 files):
- nutrients-3366762-supplementary.pdf
